# Supplementary material for: Consensus scoring-guided virtual screening identifies potent anti-saprolegniasis compounds targeting a P450 fusion protein
Source: Front Microbiol. 2026 Jan 21;16:1723326. doi: 10.3389/fmicb.2025.1723326 (PMC12868208; doi:10.3389/fmicb.2025.1723326)
Supplement: Supplementary file 1 [file Table_1.xlsx]

## Sheet: Supplementary Table
Consensus scoring-guided virtual screening identifies potent anti-Saprolegniasis compounds targeting a P450 fusion protein.
	Supplementary Table 1: Top 100 scoring compounds from different docking tools.

## Sheet: Consensus
Top compounds predicted from consensus scoring ( Autodock +Autodock Vina +DOCK6 scoring)
-111.8199 650 DB00878 Chlorhexidine
-104.5767 1297 DB01705 Bis(5-Amidino-Benzimidazolyl)Methane
-96.5828 5894 DB08668 3-(5-Amino-3-imino-3H-pyrazol-4-ylazo)-benzoic acid
-96.5299 7506 DB12983 Phthalocyanine
-94.0936 3307 DB04301 Bis(5-Amidino-2-Benzimidazolyl)Methane Ketone Hydrate
-92.9084 7496 DB12967 Mitoguazone
-91.9256 7930 DB13607 Picloxydine
-91.1409 7887 DB13548 Dibrompropamidine
-90.2511 1586 DB02081 Bis-Benzamidine
-89.3934 7696 DB13296 Propamidine
-89.1493 1431 DB01876 Bis(5-Amidino-2-Benzimidazolyl)Methanone
-88.9267 3681 DB04791 2-O-(4'-AMIDINOPHENYL)-5-O-(3''-AMIDINOPHENYL)-1,4:3,6-DIANHYDRO-D-SORBITOL
-88.9253 3402 DB04432 ZK-805623
-87.8048 1651 DB02166 Propidium
-87.3396 3226 DB04197 Descarboxy-nor-N(Omega)-Hydroxy-L-Arginine
-87.3119 7999 DB13694 Distigmine
-87.2214 5309 DB07985 +/-METHYL 4-(AMINOIMINOMETHYL)-BETA-[3- INH (AMINOIMINO)PHENYL]BENZENE PENTANOATE
-86.5644 5892 DB08666 5-imino-4-(3-trifluoromethyl-phenylazo)-5H-pyrazol-3-ylamine
-86.2481 2766 DB03608 Diminazene
-85.9989 3680 DB04790 2,5-bis-O-{3-[amino(imino)methyl]phenyl}-1,4:3,6-dianhydro-D-glucitol
-85.8727 2468 DB03213 Bis(5-Amidino-2-Benzimidazolyl)Methane Ketone
-85.7989 5893 DB08667 4-(4-fluoro-phenylazo)-5-imino-5H-pyrazol-3-ylamine
-85.4232 696 DB00927 Famotidine
-84.9643 1825 DB02390 5-Bromo-N[2-(Dimethylamino)Ethyl]-9-Aminoacridine-4-Carboxamide
-84.8193 3682 DB04792 2,5-O,O-BIS-{4',4''-AMIDINOPHENYL}-1,4:3,6-DIANHYDRO-D-SORBITOL
-84.2889 5897 DB08671 5-Imino-4-(2-trifluoromethyl-phenylazo)-5H-pyrazol-3-ylamine
-84.1483 7511 DB12989 Neosaxitoxin
-84.0235 828 DB01082 Streptomycin
-83.5879 1731 DB02269 [4-({[5-Benzyloxy-1-(3-Carbamimidoyl-Benzyl)-1h-Indole-2-Carbonyl]-Amino}-Methyl)-Phenyl]-Trimethyl-Ammonium
-83.3024 8404 DB14753 Hydroxystilbamidine
-83.1270 7260 DB12598 Nafamostat
-83.1185 531 DB00738 Pentamidine
-82.4881 8037 DB13750 Obidoxime
-82.1003 1611 DB02112 Zk-806450
-82.0906 7921 DB13597 Moroxydine
-81.9598 7200 DB12509 Imeglimin
-81.7400 4150 DB06532 Pafuramidine
-81.3683 1694 DB02226 3,8-Diamino-6-Phenyl-5-[6-[1-[2-[(1,2,3,4-Tetrahydro-9-Acridinyl)Amino]Ethyl]-1h-1,2,3-Triazol-4-Yl]Hexyl]-Phenanthridinium
-81.3219 2920 DB03808 Hexamidine
-80.8692 4931 DB07549 2-(6-CHLORO-3-{[2,2-DIFLUORO-2-(2-PYRIDINYL)ETHYL]AMINO}-2-OXO-1(2H)-PYRAZINYL)-N-[(2-FLUORO-3-METHYL-6-PYRIDINYL)METHYL]ACETAMIDE
-80.5650 1458 DB01922 Maltosyl-Alpha (1,4)-D-Gluconhydroximo-1,5-Lactam
-80.0439 2988 DB03892 5-N-Allyl-Arginine
-79.9946 3714 DB04830 Buformin
-79.8360 3683 DB04793 1,4:3,6-Dianhydro-2-O-(3-carbamimidoylphenyl)-5-O-(4-carbamimidoylphenyl)-D-glucitol
-79.1015 3807 DB05038 Anatibant
-78.8786 6553 DB11521 Imidocarb
-78.6714 82 DB00202 Succinylcholine
-78.5019 3077 DB04007 Bromo-WR99210
-77.8364 871 DB01131 Proguanil
-77.8032 1796 DB02354 4-{[1-Methyl-5-(2-Methyl-Benzoimidazol-1-Ylmethyl)-1h-Benzoimidazol-2-Ylmethyl]-Amino}-Benzamidine
-77.7431 2402 DB03125 2,4-Diamino-5-(3,4,5-Trimethoxy-Benzyl)-Pyrimidin-1-Ium
-77.5481 193 DB00331 Metformin
-77.2913 6548 DB11512 Dihydrostreptomycin
-75.5725 3237 DB04209 Dequalinium
-75.0659 7627 DB13191 Phosphocreatine
-75.0227 707 DB00941 Hexafluronium
-74.8187 7583 DB13100 Biguanide
-74.7602 7067 DB12314 Chlorproguanil
-74.3822 5262 DB07934 [[CYCLOHEXANESULFONYL-GLYCYL]-3[PYRIDIN-4-YL-AMINOMETHYL]ALANYL]PIPERIDINE
-74.3542 835 DB01090 Pentolinium
-74.0816 2220 DB02885 4-Imino-5-Methidyl-2-Trifluoromethylpyrimidine
-74.0816 4399 DB06942 N-(4-carbamimidoylbenzyl)-1-(3-phenylpropanoyl)-L-prolinamide
-73.9409 3397 DB04424 RPR128515
-73.4954 1249 DB01641 {(4Z)-2-[(1R,2R)-1-Amino-2-hydroxypropyl]-4-[(4-amino-1H-indol-3-yl)methylene]-5-oxo-4,5-dihydro-1H-imidazol-1-yl}acetic acid
-73.4875 1582 DB02077 L-N(omega)-nitroarginine-(4R)-amino-L-proline amide
-73.3002 1386 DB01821 L-N(omega)-Nitroarginine-2,4-L-diaminobutyric amide
-73.2549 8409 DB14763 Cycloguanil
-73.2252 1013 DB01337 Pancuronium
-73.2121 3549 DB04617 (9S)-9-[(8-AMMONIOOCTYL)AMINO]-1,2,3,4,9,10-HEXAHYDROACRIDINIUM
-72.8187 2313 DB03005 3,8-Diamino-6-Phenyl-5-[6-[1-[2-[(1,2,3,4-Tetrahydro-9-Acridinyl)Amino]Ethyl]-1h-1,2,3-Triazol-5-Yl]Hexyl]-Phenanthridinium
-72.7560 4194 DB06635 Otamixaban
-72.4718 5733 DB08479 N-(3,5-dimethoxyphenyl)imidodicarbonimidic diamide
-72.4049 971 DB01245 Decamethonium
-72.3452 5732 DB08478 N-[2-Chloro-5-(trifluoromethyl)phenyl]imidodicarbonimidic diamide
-72.1175 2354 DB03065 7-Nitroindazole-2-Carboxamidine
-72.1155 1360 DB01788 4-Imino-5-Methidyl-2-Methylpyrimidine
-71.8799 4893 DB07508 4-(5-BENZENESULFONYLAMINO-1-METHYL-1H-BENZOIMIDAZOL-2-YLMETHYL)-BENZAMIDINE
-71.8646 2368 DB03081 [N-[N-(4-Methoxy-2,3,6-trimethylphenylsulfonyl)-L-aspartyl]-D-(4-amidino-phenylalanyl)]-piperidine
-71.8449 683 DB00914 Phenformin
-71.4841 3631 DB04723 2-(3-GUANIDINOPHENYL)-3-MERCAPTOPROPANOIC ACID
-71.4649 4321 DB06853 N-cycloheptylglycyl-N-(4-carbamimidoylbenzyl)-L-prolinamide
-71.3868 1993 DB02595 (2R,3S,5S)-2-(Hydroxymethyl)-5-[(2-sulfoethyl)carbamoyl]-3-pyrrolidiniumyl 2-acetamido-2-deoxy-4-O-sulfo-beta-D-glucopyranoside
-71.2316 1962 DB02555 SP4160
-71.2064 4592 DB07165 N-(5-CHLORO-BENZO[B]THIOPHEN-3-YLMETHYL)-2-[6-CHLORO-OXO-3-(2-PYRIDIN-2-YL-ETHYLAMINO)-2H-PYRAZIN-1-YL]-ACETAMIDE
-71.1244 8496 DB14944 Tarloxotinib
-70.9133 3666 DB04771 1-GUANIDINO-4-(N-NITRO-BENZOYLAMINO-L-LEUCYL-L-PROLYLAMINO)BUTANE
-70.8353 4885 DB07499 N-(4-{[amino(imino)methyl]amino}butyl)-2,4'-bi-1,3-thiazole-4-carboxamide
-70.8070 7199 DB12507 Atecegatran metoxil
-70.7064 3527 DB04590 (2R)-({4-[AMINO(IMINO)METHYL]PHENYL}AMINO){5-ETHOXY-2-FLUORO-3-[(3R)-TETRAHYDROFURAN-3-YLOXY]PHENYL}ACETICACID
-70.4839 7564 DB13071 Creatinolfosfate
-70.4706 4127 DB06472 Fradafiban
-70.4544 6117 DB08960 Hexamethonium
-70.2903 1345 DB01767 Hemi-Babim
-70.2732 2011 DB02616 FR117016
-70.2511 6359 DB09343 Tipiracil
-70.0745 1379 DB01813 Pyridoxyl-Glutamic Acid-5'-Monophosphate
-70.0511 3637 DB04731 1-ACETYL-2-LYSO-SN-GLYCERO-3-PHOSPHOETHANOLAMINE
-69.9773 8487 DB14933 Nicotinamide riboside
-69.9325 2280 DB02960 1-Carboxyethylaminomethyl-4-Aminomethylbenzene
-69.9271 149 DB00278 Argatroban

## Sheet: Autodock
Top compounds predicted from Autodock scoring
-16.9800 4251 DB06737 Zaltoprofen
-16.4000 5323 DB08000 2-(CARBOXYMETHYL)-1-OXO-1,2-DIHYDRONAPHTHO[1,2-D]ISOTHIAZOLE-4-CARBOXYLIC ACID 3,3-DIOXIDE
-16.3100 1535 DB02020 Alrestatin
-16.2000 4878 DB07490 2-[1-(4-CHLORO-PHENYL)-ETHYL]-4,6-DINITRO-PHENOL
-16.1900 4055 DB06266 Lonidamine
-15.9200 5807 DB08562 4-(4-STYRYL-PHENYLCARBAMOYL)-BUTYRIC ACID
-15.6200 1819 DB02382 Namn
-15.6200 4776 DB07371 3-(10-methyl-9-anthryl)propanoic acid
-15.6100 303 DB00465 Ketorolac
-15.5800 1343 DB01765 (5-Oxo-5,6-Dihydro-Indolo[1,2-a]Quinazolin-7-Yl)-Acetic Acid
-15.5300 3715 DB04831 Tienilic acid
-15.4500 4721 DB07308 5-(2-CHLOROBENZYL)-2-FUROIC ACID
-15.3900 389 DB00573 Fenoprofen
-15.3200 4659 DB07240 3-[(9H-fluoren-9-ylideneamino)oxy]propanoic acid
-15.3000 2496 DB03244 (S)-2-[4-(Aminomethyl)-1h-1,2,3-Triazol-1-Yl]-4-Methylpentanoic Acid
-15.2900 8119 DB13854 Gamolenic acid
-15.2700 5743 DB08492 (2E)-3-(2-OCT-1-YN-1-YLPHENYL)ACRYLIC ACID
-15.2100 4688 DB07273 1-[(2-AMINO-4-CHLORO-5-METHYLPHENYL)SULFONYL]-L-PROLINE
-15.2100 6954 DB12160 Bucillamine
-15.1900 571 DB00788 Naproxen
-15.1800 3100 DB04039 3-Oxo-Pentadecanoic Acid
-15.1500 5279 DB07952 N-[1H-INDOL-3-YL-ACETYL]GLYCINE ACID
-15.1400 4625 DB07201 (2S)-3-[(9H-fluoren-9-ylideneamino)oxy]-2-methylpropanoic acid
-15.0800 1435 DB01880 3,4-Dihydroxycinnamic Acid
-15.0700 2955 DB03851 Carbazole Butanoic Acid
-15.0100 1329 DB01750 1-naphthaleneacetic acid
-15.0000 2333 DB03037 Oxidized Acetyl Dithranol
-14.9900 2264 DB02940 (4s)-2-[(1e)-1-Aminoprop-1-Enyl]-4,5-Dihydro-1,3-Thiazole-4-Carboxylic Acid
-14.9800 2534 DB03296 3'-beta-Sialyl-beta-lactose
-14.9600 8105 DB13839 Dipyrocetyl
-14.9500 5285 DB07958 (2-CARBAMOYLMETHYL-5-PROPYL-OCTAHYDRO-INDOL-7-YL)ACETIC ACID
-14.9100 1534 DB02019 Acetyl Dithranol
-14.8800 2241 DB02909 5-(2-Chlorophenyl)Furan-2-Carboxylic Acid
-14.8700 4426 DB06980 (2S)-2-(1H-indol-3-yl)hexanoic acid
-14.8600 5723 DB08467 6-(2,3,4,5,6,7-HEXAHYDRO-2,4,4-TRIMETHYL-1-METYLENEINDEN-2-YL)-3-METHYLHEXA-2,4-DIENOIC ACID
-14.8600 6378 DB09459 L-tartaric acid
-14.8500 1213 DB01600 Tiaprofenic acid
-14.7600 2085 DB02710 2,3,-Dihydroxybenzoylserine
-14.7500 3420 DB04457 2'-Deoxyguanosine-5'-Monophosphate
-14.7400 3593 DB04674 2-HYDROXY-3,5-DIIODOBENZOIC ACID
-14.7400 5329 DB08007 (2R)-3-{[(BENZYLAMINO)CARBONYL]AMINO}-2-HYDROXYPROPANOIC ACID
-14.7200 1587 DB02082 Phosphoaminophosphonic acid guanylate ester
-14.7200 4809 DB07408 5-(2-NITROPHENYL)-2-FUROIC ACID
-14.7000 7535 DB13027 Tucaresol
-14.6900 2104 DB02734 4-Deoxy-D-Mannuronic Acid
-14.6500 5588 DB08306 3-[(3-Nitrophenyl)sulfamoyl]-2-thiophenecarboxylic acid
-14.6500 7447 DB12895 TD-139
-14.6300 2611 DB03390 (2R,3R)-2,3-Dihydroxy-4-oxo-4-(propylamino)butanoic acid
-14.6200 1929 DB02514 (2Z)-3-{[Oxido(oxo)phosphoranyl]oxy}-2-phenylacrylate
-14.6200 4717 DB07304 5-[2-(TRIFLUOROMETHOXY)PHENYL]-2-FUROIC ACID
-14.6200 5032 DB07671 2-[1-METHYLHEXYL]-4,6-DINITROPHENOL
-14.6100 1728 DB02266 Flufenamic acid
-14.6100 5077 DB07723 3-(5-methoxy-1H-indol-3-yl)propanoic acid
-14.5900 1970 DB02566 8-Hydroxy-4-(1-Hydroxyethyl)Quinoline-2-Carboxylic Acid
-14.5900 5554 DB08263 N-(carboxycarbonyl)-D-phenylalanine
-14.5800 3017 DB03928 Carboxymethylthio-3-(3-Chlorophenyl)-1,2,4-Oxadiazol
-14.5600 8727 DB15445 Iodohippuric acid
-14.5500 1041 DB01399 Salsalate
-14.5400 4427 DB06981 (2S)-2-(1H-indol-3-yl)pentanoic acid
-14.5400 5410 DB08098 {[5-(5-nitro-2-furyl)-1,3,4-oxadiazol-2-yl]thio}acetic acid
-14.5100 672 DB00903 Etacrynic acid
-14.5100 2125 DB02763 5-Mercapto-2-Nitro-Benzoic Acid
-14.4900 2616 DB03400 3-(P-Tolyl)Propionic Acid
-14.4600 6288 DB09213 Dexibuprofen
-14.4400 765 DB01009 Ketoprofen
-14.4400 1010 DB01332 Ceftizoxime
-14.3900 5255 DB07927 3-[(4-Carboxy-2-hydroxyphenyl)sulfamoyl]-2-thiophenecarboxylic acid
-14.3900 6424 DB11192 L-threonic acid
-14.3800 643 DB00870 Suprofen
-14.3800 2424 DB03156 beta-D-glucuronic acid
-14.3800 3108 DB04051 5-Phenylvaleric Acid
-14.3700 3562 DB04634 N-BENZYLOXYCARBONYL-L-SERINE-BETALACTONE
-14.3700 5570 DB08286 NAPHTHYLOXYACETIC ACID
-14.3600 4348 DB06885 3-[({(1E)-[2-(trifluoromethyl)phenyl]methylidene}amino)oxy]propanoic acid
-14.3600 7853 DB13501 Bendazac
-14.3400 1685 DB02215 Furoyl-Leucine
-14.3400 5561 DB08273 4-HYDROXY-5-IODO-3-NITROPHENYLACETYL-EPSILON-AMINOCAPROIC ACID ANION
-14.3300 2872 DB03752 P-(2'-Iodo-5'-Thenoyl)Hydrotropic Acid
-14.3100 5481 DB08171 11-MERCAPTOUNDECANOIC ACID
-14.3000 710 DB00945 Acetylsalicylic acid
-14.3000 2547 DB03309 N-cyclohexyltaurine
-14.3000 5549 DB08257 4-{[(CYCLOHEXYLAMINO)CARBONYL]AMINO}BUTANOIC ACID
-14.2800 1356 DB01783 Pantothenic acid
-14.2600 967 DB01241 Gemfibrozil
-14.2600 5819 DB08578 4-[(5-bromopyridin-2-yl)amino]-4-oxobutanoic acid
-14.2400 5068 DB07714 6-(3-METHYL-1,4-DIOXO-1,4-DIHYDRONAPHTHALEN-2-YL)HEXANOIC ACID
-14.2300 2762 DB03603 Glucaric acid
-14.2300 5861 DB08632 1,3,5-BENZENETRICARBOXYLIC ACID
-14.2200 179 DB00313 Valproic acid
-14.2100 4894 DB07510 3-fluoro-6-(4-fluorophenyl)-2-hydroxy-6-oxohexa-2,4-dienoic acid
-14.2000 3319 DB04316 D-[(N-Hydroxyamino)Carbonyl]Phenylalanine
-14.2000 5759 DB08508 N-BENZOYL-D-ALANINE
-14.1900 1807 DB02368 N-Acetyl-L-Citrulline
-14.1800 5911 DB08687 FG-2216
-14.1800 8729 DB15447 Setogepram
-14.1700 5192 DB07852 1-(3,5-DICHLOROPHENYL)-5-METHYL-1H-1,2,4-TRIAZOLE-3-CARBOXYLIC ACID
-14.1600 2390 DB03108 4-phospho-D-erythronic acid
-14.1600 4880 DB07492 Bromamphenicol
-14.1500 4497 DB07057 (3S)-1-(2-hydroxyphenyl)-5-oxopyrrolidine-3-carboxylic acid
-14.1500 5107 DB07759 5-[2-(TRIFLUOROMETHYL)PHENYL]-2-FUROIC ACID

## Sheet: Autodock Vina
Top compounds predicted from Autodock Vina
-10.3000 645 DB00872 Conivaptan
-10.1000 4092 DB06393 Xaliproden
-10.1000 7506 DB12983 Phthalocyanine
-10.0000 728 DB00966 Telmisartan
-10.0000 3084 DB04016 2-[3-({Methyl[1-(2-Naphthoyl)Piperidin-4-Yl]Amino}Carbonyl)-2-Naphthyl]-1-(1-Naphthyl)-2-Oxoethylphosphonic Acid
-10.0000 3879 DB05454 Paliroden
-10.0000 4911 DB07528 3-(2-aminoquinazolin-6-yl)-4-methyl-1-[3-(trifluoromethyl)phenyl]pyridin-2(1H)-one
-10.0000 8416 DB14773 Lifirafenib
-10.0000 8463 DB14883 Lorecivivint
-9.9000 7074 DB12323 Radotinib
-9.8000 4134 DB06486 Enzastaurin
-9.8000 5474 DB08164 (3R,4R)-1-{6-[3-(METHYLSULFONYL)PHENYL]PYRIMIDIN-4-YL}-4-(2,4,5-TRIFLUOROPHENYL)PIPERIDIN-3-AMINE
-9.8000 6742 DB11852 Tegobuvir
-9.8000 7144 DB12424 MK-3207
-9.7000 185 DB00320 Dihydroergotamine
-9.7000 1020 DB01349 Tasosartan
-9.7000 6868 DB12042 Ibodutant
-9.7000 8704 DB15401 Danicopan
-9.6000 2313 DB03005 3,8-Diamino-6-Phenyl-5-[6-[1-[2-[(1,2,3,4-Tetrahydro-9-Acridinyl)Amino]Ethyl]-1h-1,2,3-Triazol-5-Yl]Hexyl]-Phenanthridinium
-9.6000 3616 DB04703 Hesperidin
-9.6000 3746 DB04868 Nilotinib
-9.6000 6826 DB11977 Golvatinib
-9.6000 6832 DB11986 Entrectinib
-9.6000 7022 DB12260 Radiprodil
-9.6000 8467 DB14894 Galicaftor
-9.5000 1526 DB02009 L-756423
-9.5000 5328 DB08006 N-anthracen-2-yl-5-methyl[1,2,4]triazolo[1,5-a]pyrimidin-7-amine
-9.5000 7166 DB12457 Rimegepant
-9.5000 7402 DB12823 Tecarfarin
-9.5000 8765 DB15583 Fluazuron
-9.4000 3770 DB04908 Flibanserin
-9.4000 6501 DB11424 Lufenuron
-9.4000 7062 DB12309 GI-181771X
-9.4000 7388 DB12799 Laniquidar
-9.4000 8635 DB15257 Milademetan
-9.4000 8692 DB15367 LY-2623091
-9.3000 3605 DB04690 Camptothecin
-9.3000 3733 DB04852 Implitapide
-9.3000 4351 DB06888 (13R,15S)-13-METHYL-16-OXA-8,9,12,22,24-PENTAAZAHEXACYCLO[15.6.2.16,9.1,12,15.0,2,7.0,21,25]HEPTACOSA-1(24),2,4,6,17(25),18,20-HEPTAENE-23,26-DIONE
-9.3000 4892 DB07507 2-(4-hydroxybiphenyl-3-yl)-4-methyl-1H-isoindole-1,3(2H)-dione
-9.3000 6587 DB11618 Zorubicin
-9.3000 6784 DB11913 LY-2090314
-9.3000 6939 DB12138 PF-03715455
-9.3000 7192 DB12494 SGI-1776
-9.3000 7398 DB12817 Zoliflodacin
-9.3000 8679 DB15343 HM-43239
-9.2000 866 DB01126 Dutasteride
-9.2000 1056 DB01419 Antrafenine
-9.2000 1512 DB01988 6((S)-3-Benzylpiperazin-1-Yl)-3-(Naphthalen-2-Yl)-4-(Pyridin-4-Yl)Pyrazine
-9.2000 2484 DB03231 3-(5-Amino-7-oxo-3,7-dihydro-2H-[1,2,3]triazolo[4,5-d]pyrimidin-2-yl)-N-(2-{[2-(hydroxymethyl)phenyl]sulfanyl}benzyl)benzamide
-9.2000 3297 DB04289 Genz-10850
-9.2000 3374 DB04392 Bishydroxy[2h-1-Benzopyran-2-One,1,2-Benzopyrone]
-9.2000 3621 DB04708 (S)-TETRAHYDROFURAN-3-YL (2S,3S)-4-((S)-4-((1R,3R)-3-(2-AMINO-2-OXOETHYL)-2,3-DIHYDRO-1H-INDEN-1-YL)-2-BENZYL-3-OXO-2,3-DIHYDRO-1H-PYRROL-2-YL)-3-HYDROXY-1-PHENYLBUTAN-2-YLCARBAMATE
-9.2000 3929 DB05713 LY-517717
-9.2000 4196 DB06638 Quarfloxin
-9.2000 4847 DB07453 2-PHENYL-4H-BENZO[H]CHROMEN-4-ONE
-9.2000 5630 DB08358 2-(2-QUINOLIN-3-YLPYRIDIN-4-YL)-1,5,6,7-TETRAHYDRO-4H-PYRROLO[3,2-C]PYRIDIN-4-ONE
-9.2000 6033 DB08827 Lomitapide
-9.2000 6855 DB12020 Tecovirimat
-9.2000 7108 DB12379 Indirubin
-9.2000 7135 DB12412 Gemigliptin
-9.2000 7249 DB12580 Tradipitant
-9.2000 8498 DB14946 PCO-371
-9.1000 1434 DB01879 (S)-2-{Methyl-[2-(Naphthalene-2-Sulfonylamino)-5-(Naphthalene-2-Sulfonyloxy)-Benzoyl]-Amino}-Succinicacid
-9.1000 3813 DB05075 TG-100801
-9.1000 3948 DB05835 NS-3728
-9.1000 3972 DB05984 RAF-265
-9.1000 4110 DB06436 Semaxanib
-9.1000 4512 DB07076 6-[(Z)-AMINO(IMINO)METHYL]-N-[3-(CYCLOPENTYLOXY)PHENYL]-2-NAPHTHAMIDE
-9.1000 4927 DB07545 N-{3-[(4-{[3-(TRIFLUOROMETHYL)PHENYL]AMINO}PYRIMIDIN-2-YL)AMINO]PHENYL}CYCLOPROPANECARBOXAMIDE
-9.1000 5028 DB07666 (3R,4S)-1-{6-[3-(METHYLSULFONYL)PHENYL]PYRIMIDIN-4-YL}-4-(2,4,5-TRIFLUOROPHENYL)PYRROLIDIN-3-AMINE
-9.1000 5056 DB07700 3-CARBOXAMIDO-1,3,5(10)-ESTRATRIEN-17(R)-SPIRO-2'(5',5'-DIMETHYL-6'OXO)TETRAHYDROPYRAN
-9.1000 5519 DB08221 N-{4-METHYL-3-[(3-PYRIMIDIN-4-YLPYRIDIN-2-YL)AMINO]PHENYL}-3-(TRIFLUOROMETHYL)BENZAMIDE
-9.1000 5652 DB08384 2-({4-[4-(pyridin-4-ylmethyl)-1H-pyrazol-3-yl]phenoxy}methyl)quinoline
-9.1000 6034 DB08828 Vismodegib
-9.1000 6271 DB09195 Lorpiprazole
-9.1000 6660 DB11737 Icotinib
-9.1000 6758 DB11877 Basmisanil
-9.1000 6759 DB11878 Filibuvir
-9.1000 6983 DB12207 Verdinexor
-9.1000 7134 DB12411 R-428
-9.1000 7592 DB13113 JNJ-38877605
-9.1000 8384 DB14703 Dexamethasone metasulfobenzoate
-9.1000 8502 DB14989 Umbralisib
-9.0000 985 DB01267 Paliperidone
-9.0000 1339 DB01761 4-[5-[2-(1-Phenyl-Ethylamino)-Pyrimidin-4-Yl]-1-Methyl-4-(3-Trifluoromethylphenyl)-1h-Imidazol-2-Yl]-Piperidine
-9.0000 1445 DB01897 2-(2f-Benzothiazolyl)-5-Styryl-3-(4f-Phthalhydrazidyl)Tetrazolium Chloride
-9.0000 1450 DB01908 RU85493
-9.0000 1611 DB02112 Zk-806450
-9.0000 2148 DB02799 N-[2-(1-Maleimidyl)Ethyl]-7-Diethylaminocoumarin-3-Carboxamide
-9.0000 2840 DB03712 RU85053
-9.0000 3386 DB04408 Ncs-Chromophore
-9.0000 3632 DB04724 (S)-2-((S)-3-isobutyl-2,5-dioxo-4-quinolin-3-ylmethyl-[1,4]diazepan-1yl)-N-methyl-3-naphtalen-2-yl-propionamide
-9.0000 3923 DB05678 SLx-4090
-9.0000 5370 DB08052 1-cyclopentyl-3-(1H-pyrrolo[2,3-b]pyridin-5-yl)-1H-pyrazolo[3,4-d]pyrimidin-4-amine
-9.0000 5709 DB08450 N-1H-indazol-5-yl-2-(6-methylpyridin-2-yl)quinazolin-4-amine
-9.0000 6334 DB09280 Lumacaftor
-9.0000 6444 DB11274 Dihydro-alpha-ergocryptine
-9.0000 6744 DB11855 Revefenacin
-9.0000 6769 DB11894 Efatutazone

## Sheet: Dock 6
Top compounds predicted from Dock6 scoring
-95.8199 650 DB00878 Chlorhexidine
-90.2467 1297 DB01705 Bis(5-Amidino-Benzimidazolyl)Methane
-81.6884 7496 DB12967 Mitoguazone
-79.0736 3307 DB04301 Bis(5-Amidino-2-Benzimidazolyl)Methane Ketone Hydrate
-78.4499 7506 DB12983 Phthalocyanine
-78.1396 3226 DB04197 Descarboxy-nor-N(Omega)-Hydroxy-L-Arginine
-77.8056 7930 DB13607 Picloxydine
-77.4634 7696 DB13296 Propamidine
-77.0509 7887 DB13548 Dibrompropamidine
-75.8328 5894 DB08668 3-(5-Amino-3-imino-3H-pyrazol-4-ylazo)-benzoic acid
-75.0919 7999 DB13694 Distigmine
-74.1411 1586 DB02081 Bis-Benzamidine
-73.9767 3681 DB04791 2-O-(4'-AMIDINOPHENYL)-5-O-(3''-AMIDINOPHENYL)-1,4:3,6-DIANHYDRO-D-SORBITOL
-73.9153 3402 DB04432 ZK-805623
-73.6693 1431 DB01876 Bis(5-Amidino-2-Benzimidazolyl)Methanone
-73.2214 5309 DB07985 +/-METHYL 4-(AMINOIMINOMETHYL)-BETA-[3- INH (AMINOIMINO)PHENYL]BENZENE PENTANOATE
-73.0083 7511 DB12989 Neosaxitoxin
-72.6648 1651 DB02166 Propidium
-72.6298 7200 DB12509 Imeglimin
-72.3289 5893 DB08667 4-(4-fluoro-phenylazo)-5-imino-5H-pyrazol-3-ylamine
-72.2644 5892 DB08666 5-imino-4-(3-trifluoromethyl-phenylazo)-5H-pyrazol-3-ylamine
-71.7281 2766 DB03608 Diminazene
-71.6406 7921 DB13597 Moroxydine
-71.4485 531 DB00738 Pentamidine
-71.2189 3680 DB04790 2,5-bis-O-{3-[amino(imino)methyl]phenyl}-1,4:3,6-dianhydro-D-glucitol
-71.1989 5897 DB08671 5-Imino-4-(2-trifluoromethyl-phenylazo)-5H-pyrazol-3-ylamine
-71.0743 1825 DB02390 5-Bromo-N[2-(Dimethylamino)Ethyl]-9-Aminoacridine-4-Carboxamide
-70.7832 696 DB00927 Famotidine
-70.7227 2468 DB03213 Bis(5-Amidino-2-Benzimidazolyl)Methane Ketone
-70.0814 82 DB00202 Succinylcholine
-69.8993 3682 DB04792 2,5-O,O-BIS-{4',4''-AMIDINOPHENYL}-1,4:3,6-DIANHYDRO-D-SORBITOL
-69.6281 8037 DB13750 Obidoxime
-69.3546 3714 DB04830 Buformin
-69.0839 2988 DB03892 5-N-Allyl-Arginine
-69.0824 8404 DB14753 Hydroxystilbamidine
-68.7635 828 DB01082 Streptomycin
-68.5681 193 DB00331 Metformin
-67.9719 2920 DB03808 Hexamidine
-66.9870 7260 DB12598 Nafamostat
-66.8300 4150 DB06532 Pafuramidine
-66.2819 3077 DB04007 Bromo-WR99210
-66.1979 1731 DB02269 [4-({[5-Benzyloxy-1-(3-Carbamimidoyl-Benzyl)-1h-Indole-2-Carbonyl]-Amino}-Methyl)-Phenyl]-Trimethyl-Ammonium
-65.5260 3683 DB04793 1,4:3,6-Dianhydro-2-O-(3-carbamimidoylphenyl)-5-O-(4-carbamimidoylphenyl)-D-glucitol
-65.2431 2402 DB03125 2,4-Diamino-5-(3,4,5-Trimethoxy-Benzyl)-Pyrimidin-1-Ium
-65.1487 7583 DB13100 Biguanide
-64.9092 4931 DB07549 2-(6-CHLORO-3-{[2,2-DIFLUORO-2-(2-PYRIDINYL)ETHYL]AMINO}-2-OXO-1(2H)-PYRAZINYL)-N-[(2-FLUORO-3-METHYL-6-PYRIDINYL)METHYL]ACETAMIDE
-64.3983 1694 DB02226 3,8-Diamino-6-Phenyl-5-[6-[1-[2-[(1,2,3,4-Tetrahydro-9-Acridinyl)Amino]Ethyl]-1h-1,2,3-Triazol-4-Yl]Hexyl]-Phenanthridinium
-64.3964 871 DB01131 Proguanil
-64.3349 971 DB01245 Decamethonium
-64.0942 835 DB01090 Pentolinium
-63.9586 6553 DB11521 Imidocarb
-63.7103 1611 DB02112 Zk-806450
-63.1144 6117 DB08960 Hexamethonium
-63.0616 2220 DB02885 4-Imino-5-Methidyl-2-Trifluoromethylpyrimidine
-62.5050 1458 DB01922 Maltosyl-Alpha (1,4)-D-Gluconhydroximo-1,5-Lactam
-62.4525 3237 DB04209 Dequalinium
-62.3355 1360 DB01788 4-Imino-5-Methidyl-2-Methylpyrimidine
-61.1327 707 DB00941 Hexafluronium
-60.9515 3807 DB05038 Anatibant
-60.8449 8409 DB14763 Cycloguanil
-60.8232 1796 DB02354 4-{[1-Methyl-5-(2-Methyl-Benzoimidazol-1-Ylmethyl)-1h-Benzoimidazol-2-Ylmethyl]-Amino}-Benzamidine
-60.4613 6548 DB11512 Dihydrostreptomycin
-60.1818 5733 DB08479 N-(3,5-dimethoxyphenyl)imidodicarbonimidic diamide
-60.0502 7067 DB12314 Chlorproguanil
-58.9721 3549 DB04617 (9S)-9-[(8-AMMONIOOCTYL)AMINO]-1,2,3,4,9,10-HEXAHYDROACRIDINIUM
-58.9002 1386 DB01821 L-N(omega)-Nitroarginine-2,4-L-diaminobutyric amide
-58.8816 4399 DB06942 N-(4-carbamimidoylbenzyl)-1-(3-phenylpropanoyl)-L-prolinamide
-58.5149 683 DB00914 Phenformin
-58.2522 5262 DB07934 [[CYCLOHEXANESULFONYL-GLYCYL]-3[PYRIDIN-4-YL-AMINOMETHYL]ALANYL]PIPERIDINE
-58.2252 5732 DB08478 N-[2-Chloro-5-(trifluoromethyl)phenyl]imidodicarbonimidic diamide
-58.0152 1013 DB01337 Pancuronium
-57.9039 7564 DB13071 Creatinolfosfate
-57.8939 410 DB00594 Amiloride
-57.7759 7627 DB13191 Phosphocreatine
-57.5264 3527 DB04590 (2R)-({4-[AMINO(IMINO)METHYL]PHENYL}AMINO){5-ETHOXY-2-FLUORO-3-[(3R)-TETRAHYDROFURAN-3-YLOXY]PHENYL}ACETICACID
-57.4111 6359 DB09343 Tipiracil
-57.3154 1249 DB01641 {(4Z)-2-[(1R,2R)-1-Amino-2-hydroxypropyl]-4-[(4-amino-1H-indol-3-yl)methylene]-5-oxo-4,5-dihydro-1H-imidazol-1-yl}acetic acid
-57.1109 3397 DB04424 RPR128515
-57.1051 1915 DB02499 Dinor-N(Omega)-Hydroxy-L-Arginine
-56.9353 4885 DB07499 N-(4-{[amino(imino)methyl]amino}butyl)-2,4'-bi-1,3-thiazole-4-carboxamide
-56.9311 3637 DB04731 1-ACETYL-2-LYSO-SN-GLYCERO-3-PHOSPHOETHANOLAMINE
-56.8475 1582 DB02077 L-N(omega)-nitroarginine-(4R)-amino-L-proline amide
-56.5960 4194 DB06635 Otamixaban
-56.4273 8487 DB14933 Nicotinamide riboside
-56.3946 2368 DB03081 [N-[N-(4-Methoxy-2,3,6-trimethylphenylsulfonyl)-L-aspartyl]-D-(4-amidino-phenylalanyl)]-piperidine
-56.3798 3031 DB03945 N,N,N-Trimethyl-2-(phosphonooxy)ethanaminium
-56.2292 5869 DB08642 (2R,6S)-6-{[methyl(3,4,5-trimethoxyphenyl)amino]methyl}-1,2,5,6,7,8-hexahydroquinazoline-2,4-diamine
-56.1916 8098 DB13827 Indanazoline
-56.1645 1379 DB01813 Pyridoxyl-Glutamic Acid-5'-Monophosphate
-55.8497 2629 DB03417 1-(4-Tert-Butylcarbamoyl-Piperazine-1-Carbonyl)-3-(3-Guanidino-Propyl)-4-Oxo-Azetidine-2-Carboxylic Acid
-55.5999 4893 DB07508 4-(5-BENZENESULFONYLAMINO-1-METHYL-1H-BENZOIMIDAZOL-2-YLMETHYL)-BENZAMIDINE
-55.3835 4607 DB07182 (2S)-2-(3-Carbamimidamidophenyl)-3-[hydroxy(3-phenylpropyl)phosphoryl]propanoic acid
-55.2849 4321 DB06853 N-cycloheptylglycyl-N-(4-carbamimidoylbenzyl)-L-prolinamide
-55.1659 1012 DB01336 Metocurine
-55.0481 496 DB00697 Tizanidine
-54.9770 7199 DB12507 Atecegatran metoxil
-54.8992 7851 DB13497 Valethamate
-54.8862 5953 DB08734 6,6-DIMETHYL-1-[3-(2,4,5-TRICHLOROPHENOXY)PROPOXY]-1,6-DIHYDRO-1,3,5-TRIAZINE-2,4-DIAMINE
-54.8764 4592 DB07165 N-(5-CHLORO-BENZO[B]THIOPHEN-3-YLMETHYL)-2-[6-CHLORO-OXO-3-(2-PYRIDIN-2-YL-ETHYLAMINO)-2H-PYRAZIN-1-YL]-ACETAMIDE
-54.8535 1814 DB02376 D-gluconhydroximo-1,5-lactam
